# Supplementary material for: Exploration of Body Self-Image and Associated Body Composition Supplement Behaviors in College Students
Source: Nutrients. 2025 Dec 19;18(1):7. doi: 10.3390/nu18010007 (PMC12787663; doi:10.3390/nu18010007)
Supplement: Supplementary file 1 [file nutrients-18-00007-s001.zip]

Archive with 1 entries (1 files):
- nutrients-4026727-supplementary.pdf
